# Supplementary material for: Notopterol Ameliorates Hyperuricemia-Induced Cardiac Dysfunction in Mice
Source: Pharmaceuticals (Basel). 2023 Feb 27;16(3):361. doi: 10.3390/ph16030361 (PMC10052463; doi:10.3390/ph16030361)
Supplement: Supplementary file 1 [file pharmaceuticals-16-00361-s001.zip]

Archive with 2 entries (2 files):
- Supplementary Figures.pdf
- Supplementary Material.pdf
